# Supplementary material for: Application of organoid culture from HPV18‐positive small cell carcinoma of the uterine cervix for precision medicine
Source: Cancer Med. 2023 Jan 23;12(7):8476–89. doi: 10.1002/cam4.5588 (PMC10134306; doi:10.1002/cam4.5588)
Supplement: Supplementary file 5 — Table S3. [file CAM4-12-8476-s006.xlsx]

## Sheet: Sheet1
Supplementary Table S3. Copy number variant of the original tumor and organoid
sample_id	chrom	seg	num.mark	nhet	cnlr.median	mafR	segclust	cnlr.median.clust	mafR.clust	start	end	cf.em	tcn.em	lcn.em
Organoid-Blood	1	1	7094	836	-0.00296744	0.0248336	3	-0.00751851	0.0200868	69511	248918203	1	2	1
Organoid-Blood	2	2	6380	490	-0.0117907	0.020701	3	-0.00751851	0.0200868	45899	241873107	1	2	1
Organoid-Blood	3	3	4928	393	-0.0182807	0.0340726	3	-0.00751851	0.0200868	328249	195770331	1	2	1
Organoid-Blood	3	4	28	4	1.01561	0.22294	5	1.01561	NA	195778941	195788444	0.983103	4	NA
Organoid-Blood	3	5	128	18	0.0138662	0.0190377	3	-0.00751851	0.0200868	195788697	198035945	1	2	1
Organoid-Blood	4	6	4700	359	-0.0114982	0.0144396	3	-0.00751851	0.0200868	85877	189963111	1	2	1
Organoid-Blood	5	7	926	54	0.579897	0.51487	4	0.561627	0.490843	140521	45396681	0.983103	3	1
Organoid-Blood	5	8	3626	280	0.0123373	0.00815653	3	-0.00751851	0.0200868	45695954	181260602	1	2	1
Organoid-Blood	6	9	4504	511	0.000539465	0.0173408	3	-0.00751851	0.0200868	335125	170583605	1	2	1
Organoid-Blood	7	10	4157	413	-0.00179498	0.0234557	3	-0.00751851	0.0200868	193673	159103799	1	2	1
Organoid-Blood	8	11	2758	223	-0.0356039	0.0156673	3	-0.00751851	0.0200868	242966	126556486	1	2	1
Organoid-Blood	8	12	796	89	0.544273	0.482865	4	0.561627	0.490843	126557179	145053409	0.983103	3	1
Organoid-Blood	9	13	3619	338	-0.00495949	0.0224925	3	-0.00751851	0.0200868	17056	138121810	1	2	1
Organoid-Blood	10	14	708	98	-0.967316	16.7338	1	-0.967316	16.7338	47547	30047675	0.983103	1	0
Organoid-Blood	10	15	2819	229	-0.0168324	0.0242068	3	-0.00751851	0.0200868	30313622	133626722	1	2	1
Organoid-Blood	11	16	3960	558	-0.0238544	0.0171079	3	-0.00751851	0.0200868	197337	134383906	1	2	1
Organoid-Blood	12	17	3588	390	0.00689223	0.0290972	3	-0.00751851	0.0200868	67321	133234246	1	2	1
Organoid-Blood	13	18	2540	131	-0.0161569	0.0321148	3	-0.00751851	0.0200868	19173967	114326241	1	2	1
Organoid-Blood	14	19	2758	271	-0.0145019	0.01032	3	-0.00751851	0.0200868	18601405	105529427	1	2	1
Organoid-Blood	15	20	2625	244	-0.00294038	0.0207355	3	-0.00751851	0.0200868	22080728	101922226	1	2	1
Organoid-Blood	16	21	2453	325	-0.00299519	0.0174283	3	-0.00751851	0.0200868	56546	90074947	1	2	1
Organoid-Blood	17	22	2670	505	-0.0134548	0.0161922	3	-0.00751851	0.0200868	156324	83093168	1	2	1
Organoid-Blood	18	23	1867	137	-0.000736848	0.00762656	3	-0.00751851	0.0200868	166819	80202828	1	2	1
Organoid-Blood	19	24	2374	833	0.00495773	0.0170064	3	-0.00751851	0.0200868	307421	58571082	1	2	1
Organoid-Blood	20	25	1814	183	0.00738232	0.0208961	3	-0.00751851	0.0200868	96321	64273480	1	2	1
Organoid-Blood	21	26	1101	111	0.00104233	0.032635	3	-0.00751851	0.0200868	10542425	46664370	1	2	1
Organoid-Blood	22	27	1470	180	-0.0149181	0.0223764	3	-0.00751851	0.0200868	15528364	50768850	1	2	1
Organoid-Blood	23	28	3788	124	-0.0860424	0.0274477	2	-0.0860424	0.0274477	2789693	155524612	1	2	1
Tumor-Blood	1	1	7096	836	0.000820005	0.0186908	4	-0.00481473	0.0181903	69511	248918203	1	2	1
Tumor-Blood	2	2	6370	490	0.000302295	0.0159331	4	-0.00481473	0.0181903	45899	241873107	1	2	1
Tumor-Blood	3	3	5083	415	-0.00218978	0.0165866	4	-0.00481473	0.0181903	328249	198035945	1	2	1
Tumor-Blood	4	4	4696	359	-0.00515626	0.0245547	4	-0.00481473	0.0181903	85877	189963111	1	2	1
Tumor-Blood	5	5	924	54	0.475547	0.391328	5	0.473986	0.392303	140697	45396681	0.83207	3	1
Tumor-Blood	5	6	3621	280	-0.0113585	0.0207823	4	-0.00481473	0.0181903	45695954	181260602	1	2	1
Tumor-Blood	6	7	4503	511	0.0097963	0.0231509	4	-0.00481473	0.0181903	335125	170583605	1	2	1
Tumor-Blood	7	8	4155	413	-0.0116805	0.0158018	4	-0.00481473	0.0181903	193673	159103799	1	2	1
Tumor-Blood	8	9	2753	223	-0.0218484	0.00883284	4	-0.00481473	0.0181903	242966	125431106	1	2	1
Tumor-Blood	8	10	797	89	0.473811	0.394643	5	0.473986	0.392303	125433530	145053409	0.83207	3	1
Tumor-Blood	9	11	3617	338	0.00874782	0.0165663	4	-0.00481473	0.0181903	17101	138121810	1	2	1
Tumor-Blood	10	12	711	98	-0.8097	3.51775	1	-0.8097	3.51775	47547	30336998	0.83207	1	0
Tumor-Blood	10	13	2815	229	-0.0184807	0.0274945	4	-0.00481473	0.0181903	30341543	133626722	1	2	1
Tumor-Blood	11	14	3955	558	-0.010976	0.0155808	4	-0.00481473	0.0181903	197337	134383906	1	2	1
Tumor-Blood	12	15	3584	390	-0.00632243	0.0338493	4	-0.00481473	0.0181903	67321	133234246	1	2	1
Tumor-Blood	13	16	2539	131	0.0107033	0.0247127	4	-0.00481473	0.0181903	19173967	114326241	1	2	1
Tumor-Blood	14	17	2755	271	0.00126676	0.0185723	4	-0.00481473	0.0181903	18601405	105529427	1	2	1
Tumor-Blood	15	18	2623	244	-0.00586983	0.0226027	4	-0.00481473	0.0181903	22080728	101922226	1	2	1
Tumor-Blood	16	19	2451	325	0.00116372	0.00688179	4	-0.00481473	0.0181903	56546	90074947	1	2	1
Tumor-Blood	17	20	2670	505	-0.00767076	0.0106698	4	-0.00481473	0.0181903	156366	83093168	1	2	1
Tumor-Blood	18	21	1868	137	-0.0206383	0.0256872	4	-0.00481473	0.0181903	166819	80202828	1	2	1
Tumor-Blood	19	22	2373	833	-0.0579233	0.0164521	3	-0.0579233	0.0164521	307421	58571238	1	2	1
Tumor-Blood	20	23	1813	183	-0.0208291	0.00992628	4	-0.00481473	0.0181903	96321	64273480	1	2	1
Tumor-Blood	21	24	1102	111	-0.0368231	0.0176508	4	-0.00481473	0.0181903	10542425	46664370	1	2	1
Tumor-Blood	22	25	1471	180	-0.0177916	0.0198142	4	-0.00481473	0.0181903	15528364	50768850	1	2	1
Tumor-Blood	23	26	3783	124	-0.106439	0.0274588	2	-0.106439	0.0274588	2789693	155524612	1	2	1
chrom	the chromosome to which the segment belongs
seg	the segment number
num.mark	the number of SNPs in the segment
nhet	the number of SNPs that are deemed heterozygous
cnlr.median	the median log-ratio of the segment
mafR	the log-odds-ratio summary for the segment
segclust	the segment cluster to which segment belongs
cnlr.median.clust	the median log-ratio of the segment cluster
mafR.clust	the log-odds-ratio summary for the segment cluster
start	the start position of the segment
end	end position of the segment
cf.em	the cellular fraction of the segment
tcn.em	the total copy number of the segment
lcn.em	the minor copy number of the segment
