# Supplementary material for: Application of organoid culture from HPV18‐positive small cell carcinoma of the uterine cervix for precision medicine
Source: Cancer Med. 2023 Jan 23;12(7):8476–89. doi: 10.1002/cam4.5588 (PMC10134306; doi:10.1002/cam4.5588)
Supplement: Supplementary file 6 — Table S4. [file CAM4-12-8476-s003.xlsx]

## Sheet: Sheet1
Supplementary Table S4. HPV types and hotspots for HPV integration of cervical cancer cell lines
	Cell line	HPV type	Hotspots for HPV integration
	HeLa	18	8q24.21 (1)
	SiHa	16	13q21-22 (2)
	CaSki	16	Chromosomes 2, 3, 6, 7, 10, 11, 14, 19, 20, 21, X (3)
	C33a	-	-
	HPV, human papillomavirus
	(1) Andrew Adey, Joshua N Burton, Jacob O Kitzman, Joseph B Hiatt, Alexandra P Lewis, Beth K Martin, et al. The haplotype-resolved genome and epigenome of the aneuploid HeLa cancer cell line. Nature . 2013 Aug 8;500(7461):207-11.
	(2) Ming-Kun Diao, Chu-Yi Liu, Hong-Wei Liu, Jin-Tao Li, Fan Li, Mohammadreza Mohammadzad Mehryar, et al. Integrated HPV genomes tend to integrate in gene desert areas in the CaSki, HeLa, and SiHa cervical cancer cell lines. Life Sci . 2015 Apr 15;127:46-52.
	(3) Keiko Akagi, Jingfeng Li, Tatevik R Broutian, Hesed Padilla-Nash, Weihong Xiao, Bo Jiang, et al. Genome-wide analysis of HPV integration in human cancers reveals recurrent, focal genomic instability. Genome Res . 2014 Feb;24(2):185-99.
